# Supplementary material for: Altered Hippocampal-Prefrontal Neural Dynamics in Mouse Models of Down Syndrome
Source: Cell Rep. 2020 Jan 28;30(4):1152–1163.e4. doi: 10.1016/j.celrep.2019.12.065 (PMC6996020; doi:10.1016/j.celrep.2019.12.065)
Supplement: Table S2. Summary Details of all Statistical Tests, Related to Figures 1, 2, 3, 4, and 5 [file mmc2.xlsx]

## Sheet: Main Figures
		Figure 1
			N	Test	Test value	p value	Post-hoc test
	Figure 1D		WT=11 Dp1Tyb=9	Unpaired t-test (two tailed)	t(18)=1.50	0.15	NA
	Alternation v chance		WT=11	Wilcoxon signed test	Z=-2.96	<0.001	NA
	Alternation v chance		Dp1Tyb=9	Wilcoxon signed test	Z=-2.39	<0.01	NA
	Figure 1E		WT=7 Dp10Yey=9	Unpaired t-test (two tailed)	t(14)=2.50	<0.05	NA
	Alternation v chance		WT=7	Wilcoxon signed test	Z=-2.22	<0.05	NA
	Alternation v chance		Dp10Yey=9	Wilcoxon signed test	Z=-1.39	0.11	NA
	Figure 1F		WT=6 Dp17Yey=6	Unpaired t-test (two tailed)	t(10)=1.05	0.32	NA
	Alternation v chance		WT=6	Wilcoxon signed test	Z=-2.04	<0.05	NA
	Alternation v chance		Dp17Yey=6	Wilcoxon signed test	Z=-2.04	<0.05	NA
	Figure 1G		WT=11 Dp1Tyb=9	Unpaired t-test (two tailed)	t(18)=5.97	<0.001	NA
	Figure 1H		WT=7 Dp10Yey=9	Unpaired t-test (two tailed)	t(14)=1.59	0.14	NA
	Figure 1I		WT=6 Dp17Yey=6	Unpaired t-test (two tailed)	t(10)=1.25	0.24	NA
		Figure 2
			N	Test	Test value	p value	Post-hoc test
	Figure 2A		WT=11 Dp1Tyb=9	Unpaired t-test (two tailed)	t(18)=1.18	0.25	NA
	Theta power
	Theta frequency		WT=11 Dp1Tyb=9	Mann-Whitney (two tailed)	U=22.5	0.012	NA
	Figure 2B		WT=6 Dp10Yey=9	Unpaired t-test (two tailed)	t(13)=0.59	0.57	NA
	Theta power
	Theta frequency		WT=6 Dp10Yey=9	Mann-Whitney (two tailed)	U=23.0	0.65	NA
	Figure 2C		WT=6 Dp17Yey=6	Unpaired t-test (two tailed)	t(10)=0.59	0.57	NA
	Theta power
	Theta frequency		WT=6 Dp17Yey=6	Mann-Whitney (two tailed)	U=12.0	0.45	NA
	Figure 2D		WT=11 Dp1Tyb=9	Unpaired t-test (two tailed)	t(18)=1.74	0.1	NA
	Theta power
	Theta frequency		WT=11 Dp1Tyb=9	Mann-Whitney (two tailed)	U=13.5	0.001	NA
	Figure 2E		WT=6 Dp10Yey=9	Unpaired t-test (two tailed)	t(13)=0.59	0.57	NA
	Theta power
	Theta frequency		WT=6 Dp10Yey=9	Mann-Whitney (two tailed)	U=27.0	> 0.99	NA
	Figure 2F		WT=6 Dp17Yey=6	Unpaired t-test (two tailed)	t(10)=0.45	0.66	NA
	Theta power
	Theta frequency		WT=6 Dp17Yey=6	Mann-Whitney (two tailed)	U=18.0	> 0.99	NA
		Figure 3
			N	Test	Test value	p value	Post-hoc test
	Figure 3A		WT=11 Dp1Tyb=9	Mann-Whitney (two tailed)	U=44.0	0.7	NA
	Theta-LG
	Theta-HG		WT=11 Dp1Tyb=9	Mann-Whitney (two tailed)	U=16.0	<0.01	NA
	Figure 3B		WT=6 Dp10Yey=9	Mann-Whitney (two tailed)	U=8.0	0.026	NA
	Theta-LG
	Theta-HG		WT=6 Dp10Yey=9	Mann-Whitney (two tailed)	U=16.0	0.22	NA
	Figure 3C		WT=6 Dp17Yey=6	Mann-Whitney (two tailed)	U=15.0	0.68	NA
	Theta-LG
	Theta-HG		WT=6 Dp17Yey=6	Mann-Whitney (two tailed)	U=16.0	0.79	NA
		Figure 4
			N	Test	Test value	p value	Post-hoc test
	Figure 4A		WT=11 Dp1Tyb=9	Mann-Whitney (two tailed)	U=11.0	0.002	NA
	Figure 4B		WT=6 Dp10Yey=9	Mann-Whitney (two tailed)	U=24.0	0.77	NA
	Figure 4C		WT=6 Dp17Yey=6	Mann-Whitney (two tailed)	U=17.0	0.9	NA
		Figure 5
			N	Test	Test value	p value	Post-hoc test
	Figure 5A		WT=6 Dp1Tyb=4	GLM Type III tests	Genotype χ2(1)=56.1	<0.001	NA
					Age χ2(2)=30.5	<0.001
					Genotype*age χ2(2)=17.3	<0.001
	Figure 5B		WT=6 Dp1Tyb=4	GLM Type III tests	Genotype χ2(1)=6.84	0.009	NA
					Age χ2(2)=2.78	0.25
					Genotype*age χ2(2)=0.094	0.95
	Figure 5C		WT=6 Dp1Tyb=4	GLM Type III tests	Genotype χ2(1)=8.93	0.008	NA
					Age χ2(2)=0.377	0.83
					Genotype*age χ2(2)=2.81	0.25
	Figure 5D		WT=6 Dp1Tyb=4	GLM Type III tests	Genotype χ2(1)=14.28	<0.001	NA
					Age χ2(2)=7.96	0.019
					Genotype*age χ2(2)=0.932	0.33
	Figure 5E		WT=6 Dp1Tyb=4	GLM Type III tests	Genotype χ2(1)=29.6	<0.001	NA
					Age χ2(2)=9.27	0.01
					Genotype*age χ2(2)=0.389	0.82
	Figure 5F		WT=4 Dp10Yey=5	GLM Type III tests	Genotype χ2(1)=12.5	<0.001	NA
					Age χ2(2)=16.5	<0.001
					Genotype*age χ2(2)=2.09	0.35
	Figure 5G		WT=3 Dp10Yey=4	GLM Type III tests	Genotype χ2(1)=18.2	<0.001	NA
					Age χ2(2)=2.02	0.36
					Genotype*age χ2(2)=1.16	0.56

## Sheet: Supplemental Figures
		Supplemental Figure 1
			N	Test	Test value	p value	Post-hoc test
	Figure S1D		Dp1Tyb=9	One way ANOVA	F(3,44)=4.20	<0.05	Tukey HSD: WT vs Dp1Tyb p=0.54 WT vs Dp10Yey p<0.05 WT vs Dp17Yey p=0.18
			Dp10Yey=9
			Dp17Yey=6
			WT=24
	Dp1Tyb v chance		9	Wilcoxon Signed test (1-tailed)	Z=-2.39	<0.01	NA
	Dp10Yey v chance		9	Wilcoxon Signed test (1-tailed)	Z=-1.39	0.109	NA
	Dp17Yey v chance		6	Wilcoxon Signed test (1-tailed)	Z=-2.04	<0.05	NA
	WT v chance		24	Wilcoxon Signed test (1-tailed)	Z=-4.11	<0.001	NA
		Supplemental Figure 2
			N	Test	Test value	p value	Post-hoc test
	Figure S2A		WT-Dp1Tyb=11 WT-Dp10Yey=6 WT-Dp17Yey=6	One way ANOVA	F(2,21)=0.38	0.69	NA
	Figure S2B		WT-Dp1Tyb=11 WT-Dp10Yey=6 WT-Dp17Yey=6	One way ANOVA	F(2,21)=0.06	0.94	NA
	Figure S2A		WT-Dp1Tyb=11 WT-Dp10Yey=6 WT-Dp17Yey=6	Kruskal-Wallis test	χ2(2)=0.85	0.65	NA
	Figure S2A		WT-Dp1Tyb=11 WT-Dp10Yey=6 WT-Dp17Yey=6	Kruskal-Wallis test	χ2(2)= 2.29	0.32	NA
	Figure S2A		WT-Dp1Tyb=11 WT-Dp10Yey=6 WT-Dp17Yey=6	Kruskal-Wallis test	χ2(2)= 5.85	0.054	NA
	Figure S2A		WT-Dp1Tyb=11 WT-Dp10Yey=6 WT-Dp17Yey=6	Kruskal-Wallis test	χ2(2)= 4.14	0.13	NA
	Figure S2A		WT-Dp1Tyb=11 WT-Dp10Yey=6 WT-Dp17Yey=6	Kruskal-Wallis test	χ2(2)= 0.86	0.65	NA
		Supplemental Figure 3
			N	Test	Test value	p value	Post-hoc test
	Figure S3A		WT=8 Dp1Tyb=7	Unpaired t-test (two tailed)	t(13)=2.46	<0.05	NA
	Figure S3B		WT=5 Dp10Yey=10	Unpaired t-test (two tailed)	t(13)=-0.52	0.61	NA
	Figure S3C		WT=6 Dp17Yey=6	Unpaired t-test (two tailed)	t(10)=-0.91	0.38	NA
	Figure S3D		WT=8 Dp1Tyb=7	Unpaired t-test (two tailed)	t(13)=-0.49	0.63	NA
	Figure S3E		WT=5 Dp10Yey=10	Unpaired t-test (two tailed)	t(13)=0.50	0.63	NA
	Figure S3F		WT=6 Dp17Yey=6	Unpaired t-test (two tailed)	t(10)=0.73	0.48	NA
	Time spent immobile across WT		WT-Dp1Tyb=8 WT-Dp10Yey=5 WT-Dp17Yey=6	One way ANOVA	F(2,16)=1.58	0.24	NA
	Running speed across WT		WT-Dp1Tyb=8 WT-Dp10Yey=5 WT-Dp17Yey=6	One way ANOVA	F(2,16)=1.48	0.26	NA
		Supplemental Figure 4
			N	Test	Test value	p value	Post-hoc test
	Figure S4A		WT=9 Dp1Tyb=8 Dp1Tyb*Dyrk1aKO=6	One way ANOVA	F(2,20)=6.36	<0.01	Tukey HSD: WT vs. Dp1Tyb p<0.05
							WT vs. Dp1Tyb*Dyrk1aKO p<0.01
	Figure S4B		WT=9 Dp1Tyb=8 Dp1Tyb*Dyrk1aKO=6	Kruskal-Wallis test	χ2(2)=0.68	0.71	NA
	Figure S4C		WT-Dp1Tyb=3 WT- Dp1Tyb*Dyrk1aKO=6	Unpaired t-test (two tailed)	t(7)=0.60	0.57	NA
	Figure S4D		WT-Dp1Tyb=3 WT- Dp1Tyb*Dyrk1aKO=6	Mann-Whitney (two tailed)	U=9.0	>0.99	NA
		Supplemental Figure 6
			N	Test	Test value	p value	Post-hoc test
	Firure S6A		WT=8 Dp1Tyb=7	Unpaired t-test (two tailed)	t(13)=-2.80	<0.05	NA
	Firure S6B		WT=8 Dp1Tyb=7	Unpaired t-test (two tailed)	t(13)=-2.68	<0.05	NA
	Firure S6C		WT=8 Dp1Tyb=7	Unpaired t-test (two tailed)	t(13)=-4.52	<0.001	NA
	Firure S6D		WT=8 Dp1Tyb=7	Unpaired t-test (two tailed)	t(13)=-3.45	<0.005	NA
	Firure S6E		WT=8 Dp1Tyb=7	Unpaired t-test (two tailed)	t(13)=3.79	<0.005	NA
	Firure S6F		WT=8 Dp1Tyb=7	Unpaired t-test (two tailed)	t(13)=2.88	<0.05	NA
	Firure S6G		WT=8 Dp1Tyb=7	Unpaired t-test (two tailed)	t(13)=2.44	<0.05	NA
	Firure S6H		WT=8 Dp1Tyb=7	Unpaired t-test (two tailed)	t(13)=2.36	<0.05	NA
		Supplemental Figure 7
			N	Test	Test value	p value	Post-hoc test
	Figure S7A Theta power		WT=11 Dp1Tyb=9	Unpaired t-test (two tailed)	t(18)=1.18	0.25	NA
	Theta frequency		WT=11 Dp1Tyb=9	Mann-Whitney (2-tailed)	U=41	0.53	NA
	Theta power		WT=6 Dp10Yey=9	Unpaired t-test (two tailed)	t(13)=0.6	0.54	NA
	Theta frequency		WT=6 Dp10Yey=9	Mann-Whitney (2-tailed)	U=26.50	0.98	NA
	Theta power		WT=6 Dp17Yey=6	Unpaired t-test (two tailed)	t(10)=0.6	0.55	NA
	Theta frequency		WT=6 Dp17Yey=6	Mann-Whitney (2-tailed)	U=15.50	0.89	NA
	Figure S7B Theta power		WT=11 Dp1Tyb=9	Unpaired t-test (two tailed)	t(18)=0.13	0.89	NA
	Theta frequency		WT=11 Dp1Tyb=9	Mann-Whitney (2-tailed)	U=36.50	0.3	NA
	Theta power		WT=6 Dp10Yey=9	Unpaired t-test (two tailed)	t(13)=0.56	0.58	NA
	Theta frequency		WT=6 Dp10Yey=9	Mann-Whitney (2-tailed)	U=25.00	>0.99	NA
	Theta power		WT=6 Dp17Yey=6	Unpaired t-test (two tailed)	t(13)=0.24	0.81	NA
	Theta frequency		WT=6 Dp17Yey=6	Mann-Whitney (2-tailed)	U=18.00	>0.99	NA
	Figure S7C Theta power		WT=11 Dp1Tyb=9	Mann-Whitney (2-tailed)	U=12.00	<0.01	NA
	Theta frequency		WT=11 Dp1Tyb=9	Mann-Whitney (2-tailed)	U=36	0.32	NA
	Theta power		WT=6 Dp10Yey=9	Mann-Whitney (2-tailed)	U=22	0.57	NA
	Theta frequency		WT=6 Dp10Yey=9	Mann-Whitney (2-tailed)	U=12	0.09	NA
	Theta power		WT=6 Dp17Yey=6	Mann-Whitney (2-tailed)	U=14	0.57	NA
	Theta frequency		WT=6 Dp17Yey=6	Mann-Whitney (2-tailed)	U=17	0.9	NA
	Figure S7D		WT=11 Dp1Tyb=9	Mann-Whitney (2-tailed)	U=30	0.15	NA
			WT=6 Dp10Yey=9	Mann-Whitney (2-tailed)	U=28	0.86	NA
			WT=6 Dp17Yey=6	Mann-Whitney (2-tailed)	U=18.00	> 0.99	NA
		Supplemental Figure 8
			N	Test	Test value	p value	Post-hoc test
	Figure S8A		WT=11 Dp1Tyb=9	Two way RM ANOVA	Genotype: F (1, 18) = 3.03	0.09	NA
					Run Type: F (1, 18) = 1.18	0.29
					Interaction: F (1, 18) = 8.86	<0.01
	Figure S8B		WT=6 Dp10Yey=10	Two way RM ANOVA	Genotype: F (1, 14) = 0.05	0.97	NA
					Run Type: F (1, 14) = 6.95	<0.05
					Interaction: F (1, 14) = 0.45	0.39
	Figure S8C		WT=6 Dp17Yey=6	Two way RM ANOVA	Genotype: F (1, 10) = 1.05	0.38	NA
					Run Type: F (1, 10) = 8.35	<0.01
					Interaction: F (1, 10) = 0.43	0.16
	Figure S8D		WT=11 Dp1Tyb=9	Two way RM ANOVA	Genotype: F (1, 18) = 1.38	0.25	NA
					Run Type: F (1, 18) = 0.04	0.83
					Interaction: F (1, 18) = 2.88	0.1
	Figure S8E		WT=6 Dp10Yey=10	Two way RM ANOVA	Genotype: F (1, 14) = 0.02	0.9	NA
					Run Type: F (1, 14) = 7.67	<0.01
					Interaction: F (1, 14) = 0.17	0.3
	Figure S8F		WT=6 Dp17Yey=6	Two way RM ANOVA	Genotype: F (1, 10) = 0.86	0.32	NA
					Run Type: F (1, 10) = 17.56	<0.05
					Interaction: F (1, 10) = 2.22	0.52
		Supplemental Figure 11
			N	Test	Test value	p value	Post-hoc test
	Figure S11A		WT=11 Dp1Tyb=9	Unpaired t-test (two tailed)	t(18)=1.11	0.28	NA
	Figure S11B		WT=6 Dp10Yey=9	Unpaired t-test (two tailed)	t(13)=1.44	0.17	NA
	Figure S11C		WT=6 Dp17Yey=6	Unpaired t-test (two tailed)	t(10)=0.24	0.81	NA
	Figure S11D		WT=11 Dp1Tyb=9	Unpaired t-test (two tailed)	t(18)=1.25	0.23	NA
	Figure S11E		WT=6 Dp10Yey=9	Unpaired t-test (two tailed)	t(13)=0.26	0.8	NA
	Figure S11F		WT=6 Dp17Yey=6	Unpaired t-test (two tailed)	t(10)=0.001	0.1	NA
	Figure S11G		WT=11 Dp1Tyb=9	Unpaired t-test (two tailed)	t(18)=1.66	0.11	NA
	Figure S11H		WT=6 Dp10Yey=9	Unpaired t-test (two tailed)	t(13)=0.30	0.77	NA
	Figure S11I		WT=6 Dp17Yey=6	Unpaired t-test (two tailed)	t(10)=0.89	0.4	NA
	Figure S11J		WT=11 Dp1Tyb=9	Unpaired t-test (two tailed)	t(18)=1.01	0.32	NA
	Figure S11K		WT=6 Dp10Yey=9	Unpaired t-test (two tailed)	t(13)=0.57	0.58	NA
	Figure S11L		WT=6 Dp17Yey=6	Unpaired t-test (two tailed)	t(10)=0.69	0.5	NA
		Supplemental Figure 12
			N	Test	Test value	p value	Post-hoc test
	Figure S12A		WT=11 Dp1Tyb=9	Mann-Whitney (two tailed)	U=26.0	0.08	NA
	Figure S12B		WT=6 Dp10Yey=9	Mann-Whitney (two tailed)	U=16.0	0.22	NA
	Figure S12C		WT=6 Dp17Yey=6	Mann-Whitney (two tailed)	U=9.0	0.18	NA
	Figure S12D		WT=11 Dp1Tyb=9	Mann-Whitney (two tailed)	U=44.0	0.69	NA
	Figure S12E		WT=6 Dp10Yey=9	Mann-Whitney (two tailed)	U=13.0	0.11	NA
	Figure S12F		WT=6 Dp17Yey=6	Mann-Whitney (two tailed)	U=12.0	0.39	NA
